# Supplementary material for: Decoding Osteosarcoma's Lactylation Gene Expression: Insights Into Prognosis, Immune Dynamics, and Treatment
Source: Anal Cell Pathol (Amst). 2025 Feb 21;2025:6517238. doi: 10.1155/ancp/6517238 (PMC11870760; doi:10.1155/ancp/6517238)
Supplement: Supporting Information 1 — Table S1 presents the prognostic analysis results of lactylation-related genes. [file 6517238.f1.txt]

Supplementary Table 1. Prognostic Analysis Results of Lactylation-Related Genes
id	HR	HR.95L	HR.95H	pvalue	km
ZYX	0.454910152	0.292609988	0.707232339	0.000467762	8.59E-08
GFAP	4.4273426	1.858454258	10.54713207	0.000781473	0.082051863
WAS	0.614501371	0.456156405	0.827812416	0.001360394	1.12E-05
CNN3	0.584831878	0.416213471	0.821761788	0.001993745	0.000988227
DDX21	2.17210267	1.323544333	3.564693598	0.002147666	3.62E-05
NOC3L	2.93973844	1.460368933	5.917725241	0.002520808	3.87E-10
NOLC1	2.747667119	1.415669847	5.332934523	0.002814371	1.63E-06
RPS27A	2.190220578	1.305358752	3.67490253	0.002986083	0.012324027
MBP	0.308190731	0.13892063	0.683710737	0.003789063	0.000454316
SRP14	0.337146397	0.152830428	0.743750405	0.007073783	0.006570226
LGALS1	0.647272795	0.467375315	0.896414631	0.008840964	0.001356219
JMJD1C	2.226368035	1.217999822	4.069552831	0.009300805	6.02E-05
RPL29	1.89670453	1.150145562	3.127854587	0.01213942	0.002268101
PTMA	1.365173499	1.062837644	1.753512113	0.01480575	0.003475187
RPL24	1.764962347	1.109139034	2.808567717	0.016530116	0.009731936
PPP1CC	2.170504707	1.141745951	4.126216236	0.018059302	0.003429667
IARS2	2.052871366	1.129665069	3.730557808	0.01827392	0.005962556
NHLRC2	2.419130022	1.153324804	5.074190759	0.019418566	0.00026845
SF3B1	2.35748559	1.146058301	4.849437677	0.019783877	0.007715689
ALDH1A1	0.704553002	0.524615831	0.946206544	0.019940536	0.00016368
CNN2	0.631950789	0.428143669	0.932775206	0.020872736	8.78E-05
RPL14	1.492109246	1.062016538	2.096379785	0.021066229	0.016030061
HEXIM1	0.385153608	0.169071368	0.877400492	0.023127537	0.003588295
MSN	0.611634463	0.40016369	0.934859223	0.023138224	8.54E-05
HSPE1	1.647457621	1.062940135	2.553404959	0.025550308	0.007782767
S100A6	0.686715481	0.493170313	0.956217638	0.026080671	8.72E-05
HMGN3	1.604026924	1.048748165	2.453308106	0.029293917	0.001680751
EHMT2	0.411535615	0.183821956	0.921334784	0.030833352	0.002035994
RIMS1	0.116019057	0.015855195	0.848959695	0.033903693	0.000376904
G6PD	0.556984783	0.322309857	0.962527336	0.036010656	0.015351988
PSMA7	0.530463381	0.293048299	0.960221915	0.036257302	0.004148352
CEBPZ	1.750362675	1.022962901	2.994995702	0.041071386	0.004691269
SIRT1	1.780354872	1.021278727	3.103622339	0.041929474	0.018592232
COPS4	0.532654218	0.289816362	0.97896652	0.042517308	0.003644251
RPS23	1.417957663	1.008381655	1.993891823	0.044647906	0.022708156
NPM1	1.404419498	1.003843329	1.964842589	0.047439618	7.44E-05
GATAD2B	1.733808877	0.986748716	3.046462766	0.055674032	0.02273059
ENSA	1.62185049	0.987164763	2.664599781	0.056266387	0.00361043
NSUN2	1.72306482	0.983368148	3.01916671	0.057255428	0.003936747
BTF3	1.73805963	0.981854183	3.076680154	0.057812733	0.000611141
RBMX	2.091474017	0.974990175	4.486469376	0.058103065	0.009717362
MKI67	1.534384532	0.974732391	2.415366427	0.064398404	0.022552143
NUDT5	1.826822665	0.961303224	3.471621614	0.06584342	0.000100525
DDX17	1.699360392	0.958831786	3.011816863	0.069372189	0.001510268
HMGN2	0.620366768	0.370486204	1.038783423	0.06947889	0.014447797
PABPN1	1.603372039	0.958637335	2.681725195	0.07201918	0.036901703
FABP5	1.268988177	0.973295454	1.654514039	0.078410085	0.03040746
SMARCC1	1.708829693	0.935098341	3.122772001	0.081539626	0.002463152
RBM25	1.476772921	0.950506005	2.294418183	0.082887917	0.014289853
LCP1	0.812874545	0.640858972	1.03106152	0.087670902	0.002894159
SFPQ	1.596897003	0.932783961	2.733837784	0.087951067	0.004155864
MAP2K4	0.66970508	0.419163098	1.070000905	0.093550688	0.005349469
LSP1	0.755949676	0.54505024	1.048453649	0.093651184	0.01936519
SUMO2	1.288128247	0.957191389	1.733482354	0.094686169	0.044604698
U2AF2	1.815418701	0.893678294	3.687842797	0.099127486	0.014484546
PDAP1	0.559678005	0.279770586	1.119629745	0.100888793	0.014328805
PPIL4	0.54867479	0.261426734	1.151542615	0.112530421	0.009122141
PHC3	1.845227026	0.8644725	3.938659445	0.11330501	0.02141525
HDGF	1.458778931	0.910892453	2.336209902	0.116059108	0.11958235
DHX16	0.581135826	0.288564429	1.170341227	0.128614886	0.106177785
SF3A1	0.527656961	0.230365971	1.208606756	0.130561073	0.05194761
TSSC4	0.65855397	0.382652942	1.133385592	0.131566887	0.010331594
CBX5	0.667867426	0.395199231	1.128663378	0.131592132	0.028589775
CALM1	0.672183292	0.400824593	1.127252134	0.132100745	0.014090416
ZNFX1	0.665702206	0.390733841	1.134172114	0.134437583	0.006401735
PSMC1	0.660951052	0.383914492	1.137899982	0.135203185	0.002352862
S100A11	0.69989349	0.437609568	1.119378856	0.136413184	0.019733834
TPM4	0.721280285	0.468943628	1.10939827	0.136920793	0.016321921
CALD1	0.78972466	0.576366669	1.082062986	0.141795599	0.000553923
EAF1	1.390335346	0.893381009	2.163726737	0.144192471	0.063307236
ZMYM3	0.545767332	0.241121738	1.235317822	0.146244693	0.146027019
HDAC1	0.688513885	0.413356684	1.146833687	0.151664433	0.029108156
LRPPRC	1.542609191	0.83945243	2.834756364	0.162636909	0.002913273
BZW2	1.402594394	0.871289829	2.257883621	0.163690335	0.036678402
EEF1G	1.940137434	0.750820204	5.013361709	0.171221255	0.135301805
HMGN1	1.398924071	0.854413271	2.290447284	0.182040182	0.03283578
MPHOSPH6	0.680373802	0.382344297	1.210711166	0.19029732	0.052569673
TOP2B	0.689478003	0.395195094	1.202899335	0.190398083	0.066806583
LDHB	1.22845082	0.88690864	1.701518453	0.215749725	0.017167223
ADNP	1.443254232	0.803174938	2.593435976	0.219830543	0.027742047
GTF2I	1.423792684	0.808524285	2.507266192	0.221032668	0.060042983
GATAD2A	1.547015373	0.763463407	3.134736443	0.225918905	0.057757252
RFC4	1.356751093	0.822571572	2.237827797	0.23210423	0.03088501
MNDA	0.814035375	0.579919151	1.142665476	0.234372883	0.057366123
MTA1	1.294874115	0.842699131	1.989676875	0.238369137	0.004979239
EP300	1.435387337	0.781105253	2.63771982	0.244338627	0.069663323
SPR	0.770505487	0.492641628	1.205092448	0.253265513	0.013566062
DHRS7	0.771954123	0.489903909	1.21638786	0.26457759	0.077264633
GLO1	0.792556013	0.524875113	1.196751413	0.268841638	0.088178539
HDAC8	0.652992825	0.306464261	1.391351891	0.269491076	0.030402456
H2AFV	0.714522557	0.392615696	1.300361879	0.271214223	0.019272142
RPL13	1.281056109	0.822081756	1.996279251	0.2738021	0.046731904
RPA1	0.720771022	0.398354152	1.304143218	0.27913716	0.094886585
MYH13	0.251285944	0.020329192	3.106106068	0.281679565	0.019280098
ARID1A	0.698456691	0.362847934	1.344479885	0.282791989	0.02464515
MAGOH	0.792066119	0.514078151	1.220376193	0.290533692	0.032192291
PRDX1	0.714258024	0.382028491	1.335409629	0.291875667	0.024809713
PFKM	1.261019141	0.816955108	1.946458573	0.295034085	0.047366097
RB1	0.816828848	0.558127221	1.195443158	0.297761169	0.009488311
MBD2	1.493433699	0.700810874	3.182519413	0.298807216	0.013280715
SIRT3	0.573886591	0.200041356	1.646388657	0.301724965	0.132368289
HMGN4	0.742722652	0.421522001	1.308678873	0.303413841	0.014450476
FKBP3	1.326541119	0.7738195	2.274059184	0.304165163	0.195049724
EIF4G2	0.732477903	0.403252167	1.330492236	0.306639878	0.018350464
HIST1H2BH	1.143638136	0.883329303	1.480657533	0.308429596	0.043717755
HIST1H1C	1.125998759	0.895981987	1.415065509	0.308737712	0.002534269
GTF2F1	1.361356596	0.749762682	2.471837856	0.310757137	0.020285778
PAK2	0.668604643	0.304475186	1.468205583	0.315833508	0.107511296
HDAC2	1.270019289	0.79494031	2.029019003	0.317337419	0.046359294
HMGA1	1.187639448	0.844515171	1.670174209	0.322891691	0.081663535
PABPC1	1.225218416	0.818489571	1.834061447	0.323719444	0.011196433
CCT5	0.742795045	0.410816179	1.343044667	0.325141896	0.038327371
SNRPA1	1.294810313	0.768553809	2.181413621	0.331641567	0.089065672
RCC2	1.335456787	0.744348288	2.395981639	0.332062349	0.136921944
RANBP2	1.393633553	0.711970661	2.727941735	0.33274735	0.026277317
EDF1	1.370261367	0.723877936	2.593829871	0.333296527	0.035975116
CDC5L	1.165917893	0.852782975	1.594033386	0.336053716	0.014684351
HMGB1	1.283985968	0.769278001	2.143074369	0.338876392	0.035451874
SAFB	1.379650561	0.705222621	2.699056461	0.347242007	0.034484598
DFFA	0.783433137	0.469018629	1.308620684	0.351123762	0.07891509
BRD4	1.332847857	0.724634852	2.451556676	0.355450233	0.181154698
CCNA2	1.257270036	0.771844727	2.047986969	0.357746222	0.026720138
S100A4	1.13209689	0.866356032	1.479349507	0.363369429	0.068576574
HDAC3	0.686187533	0.301741151	1.560454476	0.368957972	0.049706136
CD2BP2	0.759616741	0.415521098	1.388660156	0.371728144	0.025527643
PTBP1	1.3675762	0.685387921	2.728768054	0.374457005	0.076884575
PARP1	0.76230394	0.41838419	1.388932253	0.375256359	0.002436949
PPP1CB	0.777194917	0.445149611	1.356918941	0.375341215	0.130613587
SRRM1	1.352752912	0.688554445	2.657655404	0.380529676	0.034663002
CALML5	10.56017224	0.05056308	2205.507202	0.387110037	0.01087196
TP53	1.085243942	0.900302195	1.308176765	0.390790042	0.100474706
BCLAF1	1.333442895	0.689686424	2.578084608	0.392281638	0.036233068
TERF2	0.676129954	0.274500781	1.665393134	0.394798241	0.065696887
PRAM1	0.554425677	0.140151851	2.193248463	0.400558817	0.030346354
HIST2H2BE	0.897597561	0.692619623	1.163237878	0.414056478	0.162660903
PFN1	0.807836825	0.478534784	1.363746917	0.424439292	0.026856251
ARID3B	1.286097555	0.693135526	2.386325411	0.424988869	0.002663366
RFC1	0.760929239	0.388575212	1.490093267	0.425568012	0.005138663
NONO	0.748091724	0.361244248	1.549204537	0.434564875	0.2288674
AHNAK	0.843551645	0.549373906	1.295255144	0.436819454	0.027138815
EEF1A1	1.295955189	0.667129955	2.517500287	0.444143605	0.077463918
STMN1	0.837002357	0.530330931	1.32101091	0.444736108	0.063722455
NCL	1.191544772	0.75379292	1.883513238	0.453164329	0.082583497
ILF3	1.354672375	0.604453804	3.036025637	0.460960673	0.034602443
HIST1H2BL	1.389994565	0.574604701	3.362459244	0.465007146	0.220843943
HIST1H2BB	0.602255166	0.149370098	2.428272382	0.475959509	0.110936404
PDLIM1	1.127446744	0.810138365	1.569035876	0.476861219	0.051071905
SATB1	1.199965646	0.720663057	1.998045463	0.483469316	0.076152498
RBM17	1.216296833	0.700365469	2.112294299	0.486865301	0.109703101
SMARCC2	1.337662298	0.582902728	3.069706725	0.492433837	0.042378475
WBP11	0.771531798	0.36488634	1.63136092	0.497188132	0.058615176
TMPO	1.225906044	0.679998309	2.210072599	0.498170024	0.018794563
CBR1	0.823573032	0.467417808	1.45110547	0.501814247	0.103871148
PGK1	1.126753071	0.79402479	1.598907868	0.503923497	0.174576427
CALR	1.257580545	0.63840666	2.47727495	0.50760479	0.087185842
PHF6	0.749334637	0.318816327	1.761209672	0.508075932	0.043563695
CDV3	1.291079394	0.605143081	2.754532035	0.508744694	0.003834379
PRCC	0.813475686	0.439410771	1.505977401	0.511202402	0.111546243
HAGH	0.827045468	0.466037911	1.467700781	0.51642076	0.137849834
RPL22	1.176207393	0.719929718	1.921665126	0.516996084	0.021451622
HIST1H3A	0.772525417	0.348275437	1.713573386	0.525459871	0.059258035
GAPDH	1.118645837	0.790798043	1.582412248	0.526348486	0.177108077
PFKP	1.0932739	0.828119993	1.443326849	0.529199585	0.007648114
KRT10	1.165322408	0.71822594	1.89073694	0.535517015	0.054905275
CSRP1	0.843054337	0.490393231	1.449327948	0.536860667	0.106448087
ALDOB	0.390770677	0.019619242	7.783262976	0.538155368	0.136140354
SUB1	1.178776908	0.697511891	1.992102238	0.538968641	0.102558538
SMARCA5	0.848243409	0.495945496	1.450798297	0.547804995	0.190957494
NEFL	0.850767091	0.502165533	1.44136663	0.547952562	0.099411532
HIST1H2BD	0.907084025	0.658152676	1.250168022	0.551299418	0.160508588
PCMT1	0.820509567	0.424335885	1.586563787	0.556520322	0.052038602
HIST1H2BO	0.853191518	0.500178022	1.455353362	0.560079555	0.006081744
SRRM2	1.146195294	0.717075113	1.832114417	0.568547181	0.076441924
DECR1	0.863947932	0.522439152	1.428694667	0.568787863	0.03235191
VIM	0.868730898	0.53357833	1.414400342	0.571497241	0.013806671
ACIN1	1.204664323	0.623996291	2.325680698	0.579038561	0.088360401
EEF2	1.128506639	0.733224937	1.736884783	0.582651285	0.089182546
LAP3	0.892195779	0.589387163	1.350577953	0.589717379	0.018004914
XRCC4	1.290983588	0.493388239	3.377945585	0.602763252	0.055213943
HIST1H2BK	1.072480028	0.816634007	1.408480912	0.614811013	0.096388046
MDC1	1.121910289	0.714772063	1.760956762	0.617000071	0.078445672
MTA2	1.227740803	0.546362738	2.758876795	0.619413744	0.165758033
TPR	1.152704039	0.655156	2.028107201	0.622024798	0.094735961
RSL1D1	1.162027909	0.638363347	2.115266906	0.623184129	0.110827187
IRF2BP2	1.117121894	0.707101854	1.764896132	0.635032658	0.067893868
BZW1	1.169251301	0.60533817	2.258487359	0.641558537	0.098299443
RECQL	1.114417352	0.70444339	1.762989124	0.643430202	0.05690498
MAPRE1	0.859203672	0.449741956	1.641454485	0.645903914	0.166616576
HCFC1	1.119693667	0.687947036	1.822398878	0.64917696	0.073497987
KHSRP	1.105704535	0.716390672	1.706586317	0.649993172	0.046760707
CBX3	1.166045942	0.599648863	2.267432197	0.650734626	0.075287961
CACYBP	0.86552873	0.458317848	1.634542459	0.656175876	0.13866433
PRKDC	0.921682168	0.631040178	1.346186896	0.673067607	0.063562534
WDR33	1.231356641	0.45926977	3.301412973	0.679171164	0.048543147
RAN	0.87819751	0.471069081	1.637192715	0.682757673	0.054216237
KHDRBS1	1.147642608	0.591451893	2.226865061	0.683883491	0.097674725
XPO5	1.087643872	0.714837986	1.654877349	0.69481807	0.207931787
DHX9	0.858978393	0.401334114	1.838477852	0.695403056	0.060763307
ZNF207	1.205662416	0.472107074	3.079008857	0.695815258	0.080194288
PPM1G	1.148512965	0.568838543	2.318904103	0.699308572	0.150657518
NUCKS1	1.080515835	0.728309985	1.603046085	0.700412187	0.059650703
DDX18	0.891267425	0.493737549	1.608866139	0.702476067	0.084868538
ECHDC1	1.17034155	0.518736013	2.640455469	0.704762502	0.125691856
DDX46	1.158666042	0.53963468	2.487807115	0.705624374	0.171656504
ILF2	0.889754259	0.482275167	1.641516495	0.708532687	0.016290251
ALB	0.592146953	0.03693984	9.492136648	0.711256206	0.132707584
HIST1H4A	0.837430178	0.321868136	2.178809349	0.716110766	0.06822375
THUMPD1	0.901595622	0.511436931	1.589393756	0.720256365	0.035811911
UBE2M	0.893020702	0.473612366	1.683836891	0.726594382	0.037030812
TRIM28	0.908576149	0.526605947	1.567605955	0.73044917	0.041665876
PPIA	1.098829039	0.615128205	1.962883909	0.750193326	0.051622705
CRABP2	0.968700714	0.794120076	1.18166144	0.753797682	0.230972172
PCBP2	1.102487192	0.593753987	2.04710711	0.757316913	0.080097662
ENO1	0.933957868	0.602453365	1.447875222	0.76002906	0.225887392
RPL5	1.092679612	0.61281484	1.948302582	0.763887112	0.242962054
SET	1.08876661	0.617257786	1.920450025	0.768977388	0.454284764
SSB	1.072479756	0.659036975	1.745293314	0.778217711	0.219303946
PCBP1	1.108784461	0.519836973	2.364977956	0.789326142	0.091564507
CDYL	1.12593186	0.471095012	2.691012477	0.78961543	0.085943656
EMG1	1.072899624	0.635955885	1.810052598	0.792011142	0.037092572
UBE2E1	1.079364465	0.598831683	1.945501017	0.799438121	0.157428108
POLDIP3	0.907185586	0.424792554	1.937382561	0.801333842	0.283433034
IK	0.917791223	0.466700858	1.804883609	0.803655784	0.080310727
CHERP	1.076391603	0.601715394	1.925526411	0.804070071	0.179227412
EIF4G1	1.098463528	0.513564627	2.349503957	0.808704416	0.312191089
H2AFZ	1.06746693	0.621020852	1.834858915	0.81325101	0.188170261
DDX5	0.926509688	0.488717749	1.756474372	0.815069989	0.22281459
IFI16	1.03540693	0.770324569	1.391708838	0.817628579	0.250447442
HSDL2	1.063386376	0.618124612	1.829389353	0.824290635	0.118402316
ADAR	1.065810437	0.599840174	1.893757601	0.827962041	0.225010903
RBM14	0.924358167	0.43936135	1.944727318	0.835799521	0.096304527
RBM10	0.9201	0.39571043	2.139402824	0.846626162	0.081008836
HIST1H2BN	1.077854168	0.503151959	2.308983574	0.847052949	0.088464663
KRT1	1.228833112	0.132178342	11.42419244	0.856258415	0.252447512
VARS	0.936490182	0.459862989	1.907119909	0.856504013	0.305671217
SOD1	1.040638175	0.661399965	1.637326683	0.863233147	0.137860878
KIF2C	0.96057517	0.603492463	1.528941475	0.865314824	0.199907782
BOLA2	0.826505095	0.089851271	7.60268231	0.86634607	0.12195818
NUDT21	0.952629637	0.526745999	1.722847877	0.872463619	0.092834488
DDX42	1.070700497	0.459430756	2.495260799	0.874260699	0.256806979
SIRT2	0.955692497	0.510687862	1.788466531	0.887287315	0.0770815
PCNP	1.042954733	0.571215477	1.904280643	0.891094673	0.063983521
DDX41	1.042731335	0.55836239	1.947281292	0.895534055	0.291149527
NUP133	1.04676909	0.526659171	2.08052112	0.896234214	0.243355465
RPS11	1.039680882	0.573300499	1.885462054	0.898047235	0.19869123
PES1	1.03932944	0.542171916	1.992367463	0.907506032	0.14430017
LEMD3	1.032640178	0.557852422	1.911519418	0.918573416	0.214473222
NCDN	0.963458898	0.426445151	2.176723187	0.928670981	0.155137694
ALDOA	0.978257394	0.59102307	1.619205032	0.931864118	0.068211413
NUP50	0.970120453	0.464995994	2.023960865	0.935562131	0.061735102
CFDP1	0.981500968	0.62003331	1.553697416	0.936493171	0.040739603
CHD4	0.974781491	0.496569029	1.913528431	0.940834643	0.260171961
RACGAP1	1.024031536	0.535718552	1.957446841	0.942730202	0.068558853
ACAT2	0.985271639	0.630249554	1.540279078	0.948103341	0.08693914
ARID3A	0.983970293	0.594294778	1.629153703	0.949914477	0.160346
SH3GL1	0.981598992	0.549705071	1.75282462	0.949939832	0.15709425
THOC2	0.98173913	0.529287267	1.820961468	0.953375505	0.230108105
CSRP2	0.992443798	0.76217179	1.292286995	0.955093736	0.072325026
THRAP3	0.979529886	0.468844255	2.0464766	0.956124517	0.04256072
FUBP1	0.9844046	0.526614311	1.840155871	0.960722579	0.428506802
FAM50A	0.991179119	0.595385164	1.65008486	0.972820887	0.068709396
DDX3X	0.993351695	0.515117353	1.915578235	0.984116081	0.148813523
ZNF706	1.005973133	0.558397248	1.812297512	0.984179572	0.117935846
TCOF1	1.001769823	0.490355613	2.046561212	0.996129249	0.090785234
HIST2H2BF	0.999254498	0.521384228	1.915112694	0.998207182	0.230286337
CREBBP	0.999460246	0.537769898	1.857524544	0.998637739	0.13650806
TKT	1.000371263	0.647927001	1.544529956	0.998663558	0.088533223
