# Supplementary material for: Decoding Osteosarcoma's Lactylation Gene Expression: Insights Into Prognosis, Immune Dynamics, and Treatment
Source: Anal Cell Pathol (Amst). 2025 Feb 21;2025:6517238. doi: 10.1155/ancp/6517238 (PMC11870760; doi:10.1155/ancp/6517238)
Supplement: Supporting Information 2 — Table S2 details the analysis results of differentially expressed genes. [file 6517238.f2.txt]

Supplementary Table 2. Differentially Expressed Genes Analysis Results
id	HR	HR.95L	HR.95H	pvalue
UQCRH	1.5400046835039	1.10600202957712	2.14431290521296	0.010573452096721
LGALS1	0.647272794683255	0.467375315166624	0.896414631114412	0.00884096439815347
PTMA	1.36517349949721	1.06283764429367	1.75351211328991	0.0148057504809563
NDUFB9	1.56692829239071	1.21375486462229	2.02286668013357	0.000567711193835095
YRDC	1.68107514121895	1.11784651317342	2.52808735109942	0.0125924495821738
NMD3	2.10964595817647	1.32140576305856	3.36808434870817	0.00176257476665704
RPL14	1.49210924592044	1.06201653832338	2.09637978451456	0.0210662285696182
RPL27A	1.483961210958	1.08139049590181	2.03639747526307	0.0145023999349029
RPL10A	1.78322311433412	1.22317253644538	2.59970247920742	0.00263552683402985
CCT3	1.57619382463912	1.0231534259014	2.42816659744041	0.0390383255100161
RPS24	1.73034703742626	1.09109116160809	2.74413447316081	0.0197802101823683
GNAI1	1.93663061050044	1.34397057874576	2.79064004885243	0.000391093052790956
RPL7	1.44846348145339	1.09892548496389	1.9091799087479	0.00855260486231005
CD82	0.683381296728824	0.506657716524484	0.921746539107929	0.0126413863174678
CHORDC1	2.50549391197913	1.5260151872195	4.11365482829993	0.000282645191971109
PRKCI	1.75888386198502	1.04331164801355	2.96524288388963	0.0340838193079853
RPL23	1.35169736168051	1.05048018078793	1.73928627211569	0.0191386502832841
RPL7A	1.62364747646764	1.07851868996969	2.44430731924899	0.0202267927815135
SMNDC1	1.64091793367432	1.0438948715902	2.57938968600572	0.0318634298649482
RPLP1	1.33158553976727	1.03631803807942	1.71098059144408	0.0251645793263523
GTPBP8	2.38677898949159	1.49570770076075	3.80870803953273	0.000263883267684885
BUB3	2.01116413540215	1.12458954002492	3.59667330663437	0.0184796531485407
NPM1	1.40441949776899	1.0038433289994	1.96484258921131	0.04743961835676
CHD7	2.01591683110937	1.29301185693212	3.14298793793923	0.00197424858358057
MRPL47	1.49338189590226	0.844331772915398	2.64136629527512	0.168083294780601
LOXL4	1.42170018494952	1.12640872069683	1.79440320262712	0.0030560434516806
CHML	1.63235229946672	1.20845362661677	2.20494520508342	0.00140232114475588
RBM34	2.11693968988361	1.4118047126983	3.17425888318464	0.000285067124422502
SMAD9	1.76929159181803	1.28183451643611	2.44211924139899	0.000520584799109513
EMP3	0.599596543191632	0.37372391460167	0.961982898500199	0.0339507653595493
FAP	0.713029714784744	0.573250430288429	0.886892267852652	0.00238045270770237
TNFRSF1A	0.523964818515947	0.331656556448007	0.827781407317024	0.00560578397688662
DLAT	2.00513084623889	1.17788901463917	3.41335190376175	0.0103723464386371
CTSL	0.703751968852637	0.519599687054644	0.95316999991164	0.0232177811348157
SUMO2	1.28812824749853	0.957191389002576	1.73348235375649	0.0946861686768286
ZNF91	1.89682168372096	1.13471127141135	3.17079118757578	0.0146041012056863
CEP57	2.0547913533074	1.16012784318385	3.63939847701573	0.0135407503784778
RAB3IL1	0.548665818872716	0.38026222428249	0.791648924284508	0.00133212075859483
RPS18	1.44924085964148	1.00236769747237	2.09533794290318	0.0485484109116639
PPT1	1.48928997715219	0.986170123310673	2.2490892632196	0.0582582414863088
DISP1	2.33296821587613	1.26257921697437	4.31081125296136	0.00684593216037828
FH	1.45981262212365	0.975576907907688	2.1844027615229	0.0658094157995717
ZDHHC23	3.21096592355801	2.0017778894775	5.1505725067939	1.30721161120518e-06
TIMM8B	1.70174382608732	1.09620036043119	2.64179082050948	0.0178223130429723
SLC36A4	1.82089804351027	1.2088783853185	2.74276529808742	0.00413629168966859
DAB2	0.61772634474528	0.445782390058348	0.855991276242245	0.0038011361515257
ROBO2	1.23878838457326	0.946312932693396	1.62165876501959	0.119144756342357
FAM63B	2.07328931095997	1.35607211793277	3.16983773215076	0.000762237970448952
PABPC3	1.70018335080473	1.18032191794943	2.44901275016182	0.00436743109799133
SUPV3L1	1.87601046375648	1.07244980817548	3.28165964812027	0.0274457875606152
PIK3CA	1.69847461243421	0.969439293387011	2.97575725345794	0.064099987360779
NARS	1.26170801131933	0.857964169982419	1.85544707054607	0.237435825578636
FDFT1	1.69388940895393	1.10912803892562	2.58695229862338	0.0147133159066391
USP25	2.09503952659053	1.38156959036933	3.17695948765298	0.000498590609029414
SFPQ	1.59689700260854	0.932783961167611	2.73383778356145	0.0879510669053148
PTGES3	1.26567795298677	0.930890578314477	1.7208689377621	0.132814554151278
FAT3	1.30535847969882	1.05037558187416	1.62223950168499	0.0162524039817411
GALNT14	1.578868555366	1.25173777714674	1.99149211650843	0.000115536337280169
MVP	0.737952666386018	0.561646728893349	0.969602616397758	0.0291407015313322
ANXA5	0.475242286315389	0.279528393001719	0.807986724629041	0.00600786248123984
RP2	0.411137642557319	0.216906806693924	0.779293945192382	0.00644416763989481
FMNL1	0.594602480070236	0.363899282646178	0.971565831992686	0.037976514837872
MIB1	1.75527517156605	1.02372227051809	3.00959646639024	0.040836186701221
C6orf203	2.7507510709812	1.4137515901615	5.35216477007808	0.00288718406259538
TCP1	1.11415466984721	0.752458222720501	1.64971368623536	0.589353246067767
CHMP4C	1.39228190911431	1.12762921130367	1.71904815431832	0.00209345780977839
SIRT1	1.78035487225427	1.02127872682223	3.10362233924338	0.0419294738249388
RPSA	1.29465217543322	0.769266549159016	2.17886018466077	0.330896699152839
C1R	0.754645583973169	0.579406536280879	0.982884937863618	0.0367969622714239
TAF4B	2.10209030337572	1.22900616108524	3.59541211709168	0.00666839576430465
DLX2	2.39078085126953	1.70204736845903	3.35821034403524	4.96467016264073e-07
UBE4A	1.39274073981925	0.968086384129155	2.00367116008677	0.0742317399295401
SLC39A10	1.46401606695023	0.895831929023568	2.39257273027163	0.128253689328745
GLIPR1	0.643924723592406	0.476134739651728	0.870843933708442	0.00426550309384528
SAR1A	1.72413076122835	1.14029074600713	2.60690257482388	0.00981359493045145
MINPP1	1.66409646487452	1.05442944891901	2.62627058381843	0.028696930925581
UTP11L	1.37315915955681	0.860747076942321	2.19061571974542	0.183284997910342
C1S	0.832253552900398	0.6749347292699	1.02624142198845	0.0858596784305739
LDHB	1.22845082011415	0.886908640368706	1.70151845269178	0.215749725472276
SYT6	1.59254946358412	1.16487591503525	2.17723944776155	0.00354020494628607
C2	0.635143714962162	0.479553642615661	0.841214627117842	0.00154544002047698
BTAF1	2.19062520712983	1.42624344138937	3.36467019503895	0.000341618816595231
HDAC2	1.2700192889961	0.794940309552711	2.02901900311196	0.317337419464543
VSIG4	0.710506541833551	0.566057232974015	0.891817146008355	0.00320563063484248
PTPRZ1	1.31077894572022	1.1122885467949	1.54469040384736	0.0012369450456963
AMY1C	1.62766139067441	0.929236217468458	2.85103136628666	0.0885041733159648
ARMCX5	1.79854966164907	1.08451344623599	2.98270242443274	0.0229469913826182
UBA2	1.78282467304298	1.04969784981837	3.0279797327972	0.0324008083522686
ARHGAP30	0.480949781885132	0.298624071027899	0.77459493435727	0.00260921380149136
FDPS	2.38982464845602	1.52893349102489	3.73545473618965	0.000131815605106867
LOXL1	0.70837527181008	0.56306642644751	0.891183530294864	0.00324520226239693
ESM1	1.31466884049317	1.04491221359745	1.65406637770384	0.0195481729692085
RRN3	1.09959365340145	0.638046190116411	1.89501359200992	0.732441058568809
RPS3A	1.26303208083225	0.984376626347744	1.62056878893008	0.0663359848646561
TRIT1	1.98188358909008	1.19552949405344	3.28545851879169	0.00799074333645936
APOL6	0.600513277247466	0.409275108755776	0.881109523730358	0.00913342063361225
SNX4	1.51182654448636	1.04523541227255	2.18670308504395	0.0281700626087817
HMGN3	1.60402692415698	1.04874816481975	2.4533081055381	0.0292939166317218
PSIP1	1.91673854284519	1.28674603249369	2.85517619549864	0.00137458066479715
HAT1	1.72382294370075	1.06998895528448	2.77719272386234	0.025221878249366
AGPAT3	0.523285930381748	0.296666486683283	0.923016846280407	0.0253111040042626
RPS27A	2.19022057808081	1.30535875219205	3.67490252973987	0.00298608322482358
MRPL19	1.45829793296157	0.884660765315315	2.40389643653068	0.139033242778834
TDRD1	1.27957726935418	0.897576035651972	1.8241551948951	0.172982882014852
MAF	0.576985344299083	0.400506856469681	0.831226936962898	0.00315371155983932
P4HA3	0.684996068964135	0.484524988640975	0.96841158969409	0.0322208701920744
RPS28	1.6892884244636	1.25594089356289	2.27215738865805	0.00052678295402632
NNMT	0.852621837207497	0.69928592082666	1.03958048579572	0.114975936605553
RPL37A	2.17019700628606	1.45586438280593	3.23502319427288	0.000142393390366669
ARHGAP22	0.747901602389573	0.443977602533867	1.25987618218697	0.274948721602173
MPP1	0.565498948637434	0.392680095344806	0.814375530364586	0.0021881932744594
PIK3CD	0.677732747646686	0.429925046187202	1.06837617697836	0.093905227515389
NUDCD2	1.72445914263654	1.05065591045634	2.83038367273938	0.0311285563622557
TXNL1	1.13074886010402	0.733513850788392	1.74310680466674	0.577879235092145
MTHFD2	1.9502445972636	1.26712160025138	3.00164876709648	0.00239696740336061
ROBO1	1.83234963014102	1.21322333697219	2.76742547292009	0.00399282540894312
AP1S2	0.523072312028315	0.319919462194035	0.855229756058735	0.0097833770038529
YAP1	1.3552178206241	1.04977374739998	1.74953445529189	0.0196613344343723
IMMT	1.42824965420016	0.860153289016701	2.37155063030081	0.16829309459078
DCN	0.77783686538849	0.633222268960231	0.955478382260416	0.0166693416841905
PRKRA	2.08292278551646	1.32543967942523	3.27330424595787	0.00146469485145152
PLD3	0.353329470346438	0.206058984256173	0.605854265786783	0.000155971526067749
MMP2	0.738231081380025	0.55062610007509	0.989755352027812	0.0424786933976462
ALOX5AP	0.672301325758261	0.520173068392828	0.86892055756139	0.00241823461203295
AGPAT5	1.66167914526793	1.1896946322449	2.32091286871501	0.00289341366778276
POLR2K	1.63638306446576	0.968863366371051	2.76380512114938	0.0655225160361927
CTSB	0.705234701961089	0.496869155510756	1.00097979384309	0.0506441092680319
PTRF	0.64186441728892	0.454980260045552	0.90551165921	0.0115607865234748
GYPC	0.670413025788014	0.475798109572374	0.944630960283111	0.0222809665843478
METRNL	0.763015238534249	0.538862092354251	1.08041048441897	0.1274723776292
LAIR1	0.536978951963666	0.34803099185136	0.828507809945691	0.00495084230675566
ZNF608	1.69718311732733	1.01100552787542	2.84907495985112	0.0453518502982858
GNG12	0.604009875047308	0.435531217233297	0.837661951012895	0.00251420273132206
LIMA1	0.701824381110707	0.482668396573404	1.02048832162667	0.0637707209481478
TRIP12	1.58717648557303	1.06410866351149	2.36736085583872	0.0235390833471687
TATDN1	1.42968254497794	1.0104068314039	2.0229397861202	0.0435470689727857
CPE	1.37588718864536	1.1527877616738	1.64216312734771	0.000407553588709404
STARD8	0.494726497113785	0.284309461168711	0.860872888085974	0.0127736600715127
GALNT3	1.37225966659386	1.03009607953939	1.82807859379711	0.0305720545517492
TAGLN2	0.826541109910744	0.570018689732881	1.19850492392211	0.314967154529306
DHX15	1.49151932907422	0.896845471670291	2.48050525901508	0.123446728929725
HMGB1	1.28398596826311	0.769278001091679	2.14307436889787	0.338876392049493
ABLIM3	0.561715560498924	0.308399214366227	1.02310367928477	0.059389040418383
P2RX7	0.658804907436126	0.392921739897624	1.10460649536727	0.113498123160418
PDCD4	1.9546609030883	1.24655108239985	3.06501618746853	0.00349833764880088
SKIL	1.55882984042564	0.96105365318686	2.5284233230306	0.0720212095043189
TUBGCP3	1.4403361909343	0.989286263818169	2.09703542724661	0.0569410714299063
CCNG1	1.18405643054037	0.759497679700757	1.84594327036837	0.45584227218174
ALG5	1.66410811579997	1.09594743071709	2.52681446523343	0.0168530748456127
PRKCDBP	0.967409717688931	0.688464866904016	1.35937446755646	0.848595419356681
RPL31	1.78747175784698	1.12686385392713	2.83535164781955	0.0136112719421979
IMPA1	1.74640227099316	1.09713261368931	2.77990176763969	0.0187324906324599
CNOT8	1.48239602571705	0.895379697032474	2.45426379930749	0.125926827291907
CDH2	1.32692392003748	1.05564435986211	1.66791692023783	0.0153498564622068
HSD17B7	1.25467865123363	0.77260758850422	2.03753954955213	0.35908234036402
SSR3	1.30249359320354	0.802614448602084	2.11370423656221	0.284686514038092
CYP27A1	0.56301691479646	0.402437923090054	0.787669422188106	0.000798892269182594
CGREF1	1.6510164699858	1.3143178902276	2.07396962670296	1.64187496434161e-05
PLS1	1.76912152411425	1.19453959299947	2.62008139824439	0.00441171166313739
SACM1L	1.41861406735496	0.919045294333059	2.18973524428717	0.114380101133112
IFT74	1.85141946023516	1.13683001763952	3.01518605644732	0.0133109725415092
CHD1	1.60600830156895	1.07167397134802	2.40676057613306	0.0217132539857366
STAT5A	0.497876623113327	0.310689947744177	0.79784084951096	0.00374756554242709
VAT1	0.470780907592399	0.2846467393509	0.778630605286161	0.00333898498989514
EVI2B	0.636612646269614	0.487836812400456	0.830760719750106	0.000883496421043701
HOMER3	0.618846944905592	0.385317344414635	0.993912022830911	0.0471193851204873
PREPL	1.28754116868008	0.83504136521765	1.9852456777563	0.252634521702223
IER3IP1	1.6613731119811	1.13405882463417	2.43387781767329	0.00916861786424008
PYCARD	0.705201908749753	0.507522740872436	0.979876746506797	0.037425784260694
NAP1L1	1.61606242002545	1.06490936151257	2.45246951506648	0.024103075055254
GCN1L1	2.0667213277995	1.21612606409277	3.51224858416939	0.00729295767932884
TYROBP	0.786330922546437	0.652966642623359	0.946934007637179	0.0112451921295502
ARL15	1.57030998996771	1.02465012999209	2.40655165350089	0.0382879706889983
STIL	1.31298691165345	0.845283224281738	2.03947574097208	0.225549920704835
CRAT	0.459601652847003	0.284409021034272	0.742710897606313	0.00150013455191654
RPL23A	1.40706243827465	0.982603953292428	2.01487557481279	0.0622980417416424
ATP1B3	1.34508176253623	0.950374739734745	1.90371742036468	0.09437379213328
SPATA20	0.590412456775124	0.400742247992494	0.869853056076502	0.00769433239595928
KIAA0907	1.79476619837079	1.11998840413585	2.87608844423682	0.0150589959795188
PLAUR	0.739607224364659	0.555148715472025	0.985355511211591	0.0393265324274961
RRAS	0.745067592884772	0.498447571530508	1.11370934411932	0.151327837119206
HSPA1A	1.29926163117883	1.02639688419508	1.64466670958115	0.0295117708859079
YES1	1.28987652102279	0.922414655015798	1.80372398729653	0.136778211806559
OLFML2B	0.751285995071568	0.604542444970444	0.933649326174727	0.0099041164615944
APOBEC3G	0.65575751883902	0.390603274129231	1.1009071146998	0.110424546134394
ANGPT1	1.3180478086832	1.07469678707093	1.61650248411875	0.00800869972407793
UAP1	1.50362596470341	1.14535062636886	1.97397285135122	0.00331130541417458
LMNB1	1.14274023826508	0.743799315688415	1.75565535569431	0.542518825916244
COPS2	1.30803108310517	0.778393928120911	2.19804555580181	0.310598161713882
HMHA1	0.522936574887025	0.330979605254721	0.826222090464205	0.00547062795034609
NFKB1	0.665352873834569	0.389292965135966	1.13717556279319	0.136251158742653
SH3BGRL3	0.574461604319401	0.377040573352981	0.875253641544493	0.00987571063852445
FAM98A	1.25536157077608	0.880747878703199	1.78931191489415	0.208496378197269
WDR72	1.55255887251479	1.20935638795847	1.99315857312623	0.000557839963196957
PLTP	0.841388400080744	0.63966130818527	1.10673325200622	0.216887508604509
PPIG	1.82718621797356	1.10536681271479	3.0203634094576	0.0187421553553231
LRRC25	0.562481258715777	0.380197517758717	0.832160000074674	0.00398456533164891
TRIM47	0.851645812716381	0.560129773254498	1.29487955282784	0.452553181696787
TOPBP1	1.6942375230319	1.0417850530082	2.75531000964234	0.033590759994737
MCAM	2.29979768019048	1.61893385042331	3.26700770907134	3.32387163585554e-06
FCER1G	0.769175488131248	0.629802389486621	0.939391373259487	0.0100837083045345
SCPEP1	0.691065454133407	0.516263942434718	0.925052909262593	0.0130075758779793
COL6A2	0.839293412460001	0.665746259913795	1.05808094556921	0.138262405509662
PLCB4	2.41343310175213	1.56286081028352	3.72692136005139	7.067859604991e-05
HTRA1	0.827295226720015	0.664015569617498	1.03072491590517	0.0909930850504102
KPNA2	1.05933643841391	0.755958687662855	1.48446430746219	0.737748355628776
CTNNBIP1	0.200662769603244	0.113754456458651	0.353968964015759	2.91873001316452e-08
TMCC2	1.67060880854322	1.2067948955097	2.31268279437277	0.00198299396025053
ITGA11	0.734145868820566	0.585845661235148	0.919986597784105	0.00726759833598466
FPR1	0.52280468946247	0.351229167807394	0.778194889195065	0.0013951774027738
CTSD	0.675232367015502	0.489673575494317	0.931107521995842	0.0166036707188874
S100A6	0.686715480869591	0.493170312935928	0.956217637794472	0.0260806711454827
CD59	0.651259052940536	0.403398270130636	1.05141341805866	0.0792911763882626
SDC4	0.712632692043345	0.505843019417223	1.00395841056387	0.0526998355090662
PMP22	0.760461520631114	0.581096608480144	0.995190327944148	0.0460329308741644
DDX27	1.3569209959691	0.89508109338553	2.05705896695633	0.150486169825298
RPS17	1.31770073613741	0.844546530749503	2.05593791081723	0.224155230062187
DLX1	1.73829926085911	1.29559235542538	2.33228014016125	0.000227142718967525
ITGA5	0.769483247715596	0.545878320478708	1.08468214673866	0.134676449033833
TRMT12	1.63391977061676	1.1200380500805	2.38357421573352	0.0108233124111103
MCTS1	1.32358128299419	0.927345569547066	1.88912037779854	0.122486601323827
CD99L2	0.620954360872102	0.398695349937637	0.967115162859044	0.0350411725760328
WAS	0.614501371323033	0.456156404793267	0.827812415631925	0.0013603936961621
TNFRSF1B	0.646122241152913	0.452365766921369	0.92286813247084	0.0163383209100552
WSB2	1.29525662277466	0.889616628824222	1.88585696858989	0.177100716854667
TPST2	0.750521790455656	0.497419773811388	1.13240966202994	0.171481129669778
SNAPC3	2.30467812127263	1.54667355728265	3.43417084856909	4.07666250336327e-05
PTGS1	0.542938980450135	0.342578702808344	0.860481793163741	0.00933559864370841
COL24A1	1.37651826905718	1.10742912847012	1.71099214959768	0.00398403550391231
MTF2	1.32595144776648	0.807498702192568	2.17727562540993	0.264861222537078
SLC15A3	0.755344648616449	0.549043440450179	1.03916283514051	0.0847198095017045
SELPLG	0.535307893582035	0.381501403223947	0.751123163662451	0.000299297748577389
TUBB6	0.685480403834668	0.410491693538679	1.14468426873798	0.148892535598433
NPC2	0.584214821692403	0.430822399211876	0.792221942288643	0.000542602583724292
HLA-DMA	0.763928906141148	0.611125973934465	0.954937931832353	0.0180345855151694
PLCD3	0.617844462911547	0.357704868029395	1.06716965428351	0.0841991249001672
SERTAD1	0.631689917566476	0.397136320973222	1.00477375370067	0.0523976183691603
SMPD3	1.22432683885928	1.02628639469302	1.46058275360799	0.0245644253920871
SPSB1	0.745301653248746	0.514891018421985	1.07881966175621	0.119257467866638
LPXN	0.576631459426403	0.372068139248048	0.893663834458432	0.0137817812880543
E2F3	1.18001480372167	0.76258329763418	1.82594470836451	0.457405365803695
RIPK2	0.743323745298037	0.449036918705874	1.23047831326719	0.248723993992221
FAM105A	0.488059332253039	0.290539833503402	0.819859738084736	0.0067185080156213
GNA15	0.681625383881597	0.515308967817893	0.901620567402829	0.00723946039660961
ABCB6	1.97479678036536	1.3114399251131	2.97369498141903	0.00112143575749058
GOLPH3	1.44548601697875	0.977528148812135	2.1374625659835	0.064879849744359
FAM49B	1.14446592997927	0.735408849532492	1.78105317296083	0.549842539857222
DNAJC1	2.50362642807828	1.52714287669709	4.10449171915649	0.000274067645637632
COX7B	1.15296955206302	0.818082362948798	1.62494492998575	0.416191821171696
NUCKS1	1.08051583540198	0.728309985294887	1.60304608494653	0.700412186624018
YWHAG	1.26630708950776	0.833753228533924	1.92327128706568	0.268173292318436
C1RL	0.780019265794947	0.50519901628282	1.20433737082076	0.262285488293523
HOMER2	1.43675281720838	1.10297942759084	1.87152960981788	0.00721793129424819
ANXA2	0.648713301664162	0.439599495909524	0.957300796911358	0.0292753222076906
ATP10A	0.80544300175795	0.537288445640514	1.20743044884853	0.294897151235335
KIAA1586	1.5011493377426	0.958354445577376	2.35137359105943	0.0760326850580081
SDHD	1.570660603301	0.954711023115567	2.58400151567457	0.075485756185272
IL10RA	0.586705365161922	0.395632067458935	0.87005885979026	0.0079939904675441
LRRC1	2.41473779891229	1.57951528745323	3.69161266358964	4.68791616582564e-05
AXL	0.767297754197408	0.599056021416525	0.98278929273466	0.0359553644309973
MTDH	1.69296335101735	1.18349372731097	2.42174913288307	0.00394812910009315
HN1	1.67861936343657	1.07542192401798	2.62014647867369	0.0226055277870984
S100A16	0.870982729209988	0.674604835423284	1.12452635194363	0.289302745807364
CD53	0.698281347891464	0.537245123580392	0.907587280762273	0.00725563102529164
GNB4	1.11388179633706	0.771978996425321	1.60721038001854	0.564256990926859
UPP1	0.809669195990029	0.541163208572665	1.21139832965403	0.304393628368815
GADD45A	0.797518207036548	0.578547608860018	1.09936551601699	0.167121542077703
FAM63A	1.24388966470267	0.866403476487766	1.78584405527367	0.236897295438175
ECM1	0.99319042485749	0.762647761311846	1.29342439599092	0.959561631289252
H6PD	0.717604147908272	0.451253172328616	1.1411680729862	0.16090508488335
LMNA	0.69956308671512	0.490840906859139	0.997041007494576	0.0481145235613827
DOCK2	0.559017647441852	0.353778420780939	0.88332332272161	0.0127222376847282
GNG4	1.37659464582273	1.11288657490277	1.70279061823831	0.00322176511270728
MYO3A	1.53890533794847	1.09909103495427	2.15471654653687	0.0120681564437611
CCAR1	1.74303558433811	1.12909454783877	2.69080481708492	0.0121411017517503
UQCRC2	1.5317955988419	1.01201586584171	2.31853850895893	0.0437536858769827
GFPT2	0.787981864374912	0.619940543242428	1.00157253038531	0.0515198666149186
PDCD1LG2	0.642529414565591	0.378060988089642	1.09200383427055	0.102111548249941
SLC25A13	1.34000664372691	0.852517384423277	2.10625359440265	0.204643175845728
FCGR2A	0.67425733820649	0.498719743397378	0.911580028952372	0.0104179789478106
APOL3	0.710486233870726	0.474937626538403	1.06285680542725	0.0962493988900159
CEBPB	0.835453122809566	0.588224436375129	1.18659116699316	0.315247809119854
LAMP2	0.605918298260737	0.410494909035666	0.894376461402811	0.0116739700249864
FBLN1	0.789513989046951	0.648225094588926	0.961598592995105	0.0188139935283641
BATF	0.687291193731275	0.485641552055408	0.972670445890239	0.0343151394681009
LCP2	0.665518016157634	0.455513767597803	0.972339940823621	0.0352941364739744
CORO1A	0.638577155672882	0.451207045196418	0.903755355969129	0.0113727022882994
CLEC5A	0.522562959602456	0.324525440747444	0.841450353228212	0.00758051995390744
DKK1	1.26430833672448	1.06997730635987	1.49393408702203	0.00588156903655018
ATP11C	1.52270490572811	0.961635927108412	2.41113103677444	0.0729501743234957
WWP1	1.54088390643232	1.01546287110111	2.33816841626868	0.0421451879402882
PGBD5	1.53960509579868	1.1265331463498	2.10414035191934	0.0067789692007428
RNASE6	0.753527661365607	0.59849490329556	0.948719752359724	0.0160455183627098
PLEKHO1	0.566602751596072	0.359904687731061	0.892010271219741	0.0141470141043618
TIMP4	0.81631635687592	0.618332697326421	1.07769231254383	0.152136689777761
SLC7A7	0.624078652733299	0.44628189690859	0.872708858448687	0.00585534154439434
CCNB1	1.16571207572329	0.789507164085696	1.72118089018329	0.440580203904168
CCL8	0.766744777721029	0.572866416356717	1.02623846917288	0.0741284807187275
ANXA1	0.677943436947521	0.474056890587754	0.969519297842879	0.0332080026554898
CYFIP2	1.37087554000789	1.11920542498894	1.67913745254629	0.00230210695352277
PNMA3	1.49136028958769	1.09590802485188	2.02950928629223	0.0110044795131631
LGALS9	0.700645143949043	0.489286737243043	1.00330456636827	0.0521425400344766
OSBPL8	1.43995749132844	0.998669075283966	2.07624089715935	0.0508396300918168
GPR27	1.13474349812789	0.779422789907005	1.65204664684894	0.509508458136528
PDE7B	0.69529912371714	0.461506788976012	1.04752710683732	0.0822257006325025
SEC23A	0.780087034341172	0.505683990776229	1.20339143070971	0.261492972585122
APOE	0.775495798442695	0.632588636092107	0.95068690629262	0.014421619014135
NUCB2	1.48015532301453	1.05244208960633	2.08169152667368	0.0242138926942395
RPL24	1.76496234671956	1.10913903408571	2.80856771748696	0.016530115611714
FOLR2	0.779540956018394	0.635174128548301	0.956720487811652	0.0171548203422225
TMEM14B	1.14355082767666	0.726911733633511	1.79899214027446	0.561743865813372
MYH9	0.627888596789435	0.430605630686046	0.915557210318155	0.0155884274318423
PANX3	1.16169052655168	1.02179147439791	1.32074392211495	0.0220656508732324
MEF2C	1.50081823748137	1.07377921540158	2.0976894967317	0.0174704395494635
HCK	0.64472677443076	0.453378783620435	0.91683296326431	0.014553443660103
SLC7A1	2.56829302486409	1.6147219783503	4.08499367073989	6.78695711236654e-05
WNT5B	0.734821622959053	0.543127429978018	0.994173351896498	0.0457325332003336
TXNIP	0.767317737527024	0.569067149680802	1.03463450781484	0.0824396279427776
F13A1	0.747758733722541	0.587900068690235	0.951085318129041	0.0178538219512204
CD14	0.823991605173551	0.678154517014438	1.00119095038341	0.0514164522889549
SELM	0.873414956645882	0.666500116983053	1.1445664705144	0.326525333753842
HAVCR2	0.670582003770305	0.497637412101969	0.90363025939146	0.00864360497193211
PGM1	0.710453926910541	0.513411344769855	0.983119651337016	0.039142341079827
SLCO2B1	0.679939103884658	0.501384545573717	0.922081043528095	0.0130684899729113
HSF2	1.28783392201206	0.818538398746934	2.02619231208201	0.273956289769685
SOD3	0.844261539405545	0.663295053715017	1.07460102849744	0.169003256189369
RPS6KA6	1.48350633001104	1.03677879983485	2.12271993942525	0.0309632499374108
UBE2L6	0.661973372884755	0.46901012231548	0.934326841913355	0.0189598716794237
AHNAK	0.843551645180355	0.549373906483993	1.2952551435153	0.436819454498522
STAB1	0.760867926838519	0.588401274875958	0.983886383002126	0.0371758143777859
HEY1	1.34194511581827	1.07724855972757	1.67168169092187	0.00869666382553594
TIMP1	0.85173375465539	0.639470074117565	1.13445557217115	0.272489085134119
ETS2	0.565831652930535	0.364614142956793	0.878093912819069	0.0110926165642669
SATB2	1.35434229643806	1.06499349155128	1.72230447460231	0.0133813339361317
LUM	0.873562983332553	0.733011774901246	1.04106415746415	0.130961489342367
PLEKHF1	0.592114291018006	0.435233952895165	0.80554224066293	0.000847392097230963
PROK2	1.65810216919523	1.16935073832011	2.35113615906171	0.00453965204465217
HSPA4L	1.52718843328305	1.03538366273316	2.25259929695705	0.0327351478794471
CHAC2	1.5233202227422	1.00586491849555	2.30697428486329	0.0468582732503526
GBP2	0.662243333515906	0.49954783516552	0.877926400463622	0.00416934014871527
AIM2	0.855929611791464	0.686789861024388	1.06672439696292	0.166073730582779
IGFBP4	0.770001459243912	0.591886044315952	1.00171688947824	0.0515126881767136
DLX4	1.24617244494895	0.96906937187426	1.60251248014011	0.086325419780727
FRG1	1.34501394332864	0.89828392660289	2.01390947135158	0.150111365783663
LAPTM5	0.788225988107795	0.642358420908275	0.967217347987764	0.0226546978415598
CTSH	0.753549243146165	0.557034538631993	1.01939183742662	0.0664485715030287
TCN2	0.530925468140101	0.350288414755894	0.804713604120253	0.00284554694344483
OSMR	0.816272349950556	0.586523752746932	1.13601630995035	0.228679839783214
CYP51A1	1.30683714721183	0.879079631935118	1.94274018790916	0.18587743843261
KLHL13	1.98677666568096	1.36365050396661	2.89464309792899	0.000349883688706224
SFRP4	0.94107600768655	0.80072383294608	1.1060293397098	0.461122168053724
PSTPIP1	0.625224348103038	0.432169579121094	0.904518745294048	0.01268229138529
FZD6	1.37662977611418	0.997590047168759	1.899687698231	0.0517413353066213
LIFR	1.18442552690885	0.901965109364034	1.55534156945655	0.223348580684991
C1QC	0.836453982011573	0.695847258201397	1.00547247370272	0.0571916447722024
MYC	2.02075374226417	1.45092360471783	2.81437676911238	3.15346459466069e-05
LSP1	0.755949676041594	0.545050239652299	1.04845364910203	0.0936511840555318
IER3	0.839621552779831	0.677183993380576	1.04102335374638	0.111054377762579
FCN1	0.536325779616143	0.311968184748409	0.922034219972907	0.024222257094709
LY86	0.711572476704119	0.526995725712898	0.960796008198897	0.0263509611688633
SH3KBP1	0.631705391322805	0.431721254605283	0.924327206894517	0.0180231939789495
GPX1	0.650443965980324	0.465383722891479	0.909093576052872	0.0118051062225294
CORT	1.85796681006584	1.47590468762645	2.33893197592441	1.33394030232897e-07
CLSTN3	0.802488062376285	0.524187141109927	1.22854423497084	0.311214252089945
CAV2	0.666477757904921	0.420896572612878	1.05534858367811	0.0835873297992809
MSC	0.704729891885452	0.543218185135789	0.914262876513852	0.00841646221350993
RTP4	0.661268024670749	0.417426961600916	1.04754948931644	0.0780598055646055
COL6A1	0.897221482965875	0.720708020780953	1.1169660476696	0.33189529321034
UBE2E2	0.555523674759306	0.386911705453377	0.797614930921937	0.00144627090780113
ITGB3	0.750637008551452	0.557526879359958	1.01063453524236	0.0587243154398687
FLII	0.679539878880906	0.4686002206445	0.985433695174886	0.0416156112719446
HLA-E	0.764820412267545	0.540145262619854	1.0829499090373	0.130814836326572
CD36	1.34899934637758	1.051434384254	1.73077774874014	0.0185514167159087
HLA-DRA	0.841215082991216	0.702814506286034	1.00686996287456	0.0593875903233256
TAC4	1.95644350346521	1.5061487515751	2.54136331371542	4.93637169851147e-07
AKAP10	0.790846423183911	0.518303155194475	1.20670317900749	0.276405887963217
HCLS1	0.687434556047155	0.514300060672142	0.918853223991747	0.0113539206569755
UQCRB	1.69292312247104	1.13311169878417	2.52930818883283	0.0101691864296066
CAV1	0.733145693111158	0.541127833901362	0.993300609677042	0.0451401251437127
C3AR1	0.641631940115912	0.454498567026301	0.905814839572607	0.0116613681079176
AEBP1	0.877272982581375	0.740873517443135	1.03878444545198	0.128853804071355
IL4I1	0.82664929588854	0.593605695409614	1.15118346012748	0.259864553991499
YIPF4	1.22863850526659	0.844434416095316	1.78764928080966	0.281837635665778
RAB11FIP5	0.967079835564742	0.659246734753553	1.41865459326932	0.86405148977556
TGFBI	0.844532092912067	0.686440119613282	1.03903375630237	0.110072363313263
FOSL1	0.837213208870211	0.637685888197009	1.09917119083276	0.200827695465088
PER3	0.613803595442007	0.410973112033492	0.916738450146663	0.0170925883404096
PHOSPHO1	1.19805414890645	1.01999702691486	1.40719404648986	0.0277253458292388
ZNF14	1.01674213579718	0.704033442867712	1.46834583098016	0.929445427459041
CD37	0.610350471295112	0.418698396472321	0.889728026065637	0.010241015281365
ROR1	0.517975067380022	0.333679006567036	0.804060684511292	0.00336837419762495
SAMD11	1.2969023783377	1.04015856249424	1.61701863502883	0.0209006736039983
RHBDL2	1.33947220032641	1.09836261835552	1.63350950356773	0.00389496155480666
ASPM	1.45005857012279	1.00718276710368	2.08767457651517	0.0456674381238476
COL13A1	1.53080300023548	1.19394063400975	1.96270883055548	0.000785502794095785
PLEK	0.72351920531057	0.537154140382795	0.974543433808754	0.0332004135087513
SIX2	0.836478168282319	0.65107700651338	1.07467429968065	0.162520031336506
VAMP8	0.753211727481397	0.603550253003495	0.939984539136999	0.0121561821684891
PLAU	0.852392474658759	0.662546999602482	1.09663605946569	0.214099657294434
TNS1	0.705130615177997	0.447772365957569	1.11040613995464	0.131567437057165
HDGFRP3	0.761261538017478	0.510308683586076	1.13562466778401	0.181314415262234
UBB	0.825171343366581	0.664664363397408	1.02443847362746	0.0816501647615822
LPL	1.31176788174178	1.02519712828258	1.67844303119724	0.030940617527662
GDI2	1.39174267257779	0.926013185523014	2.09170635683764	0.111792848456151
HIST1H3D	1.27200258562914	0.89434755262646	1.80912954152511	0.180676569560302
TRPS1	1.7786025128642	1.252136751444	2.52642284887706	0.00130169358103603
MAN2B1	0.685312098802684	0.461158768179446	1.01841861235649	0.0615307297043307
COL22A1	1.25660203547475	1.08697930009102	1.45269433873033	0.00202018904956172
CD209	0.713957060604091	0.518218704870981	0.983628494292464	0.0393094081196126
ACTA2	0.725106712564462	0.597261589688979	0.880317357893112	0.0011619833076819
FBXO6	0.62664389040161	0.41376752549226	0.949041529807081	0.0273185729122281
LGR4	1.59872170614322	1.18551987572041	2.15594115800069	0.00210200624477387
ITGB5	0.60187003950377	0.42974520844026	0.842935621707175	0.00313537508897833
P4HA1	1.60390437897844	1.18802295407833	2.1653699939678	0.00203544622498249
ARPC5	1.47647894591676	1.01386496696799	2.15017793173664	0.0421777604704874
AIF1	0.777454261162153	0.595655649389128	1.01473918499567	0.0639826710152312
HRH1	0.676005625489977	0.450235912617267	1.01498701655673	0.058995493098345
CD74	0.816753706349759	0.675748574422241	0.987181685742249	0.036314631805149
MNS1	1.2648603119304	0.862285385907003	1.85538527597081	0.229370228109996
ECM2	0.805116300330118	0.624493249475736	1.03798120732519	0.094451962331545
FAM109A	0.725188226363852	0.495719496080728	1.06087811315597	0.0978249513470188
FAM60A	1.3100980376522	0.91956916516698	1.86647936150457	0.134743527532481
CLDN11	1.41598409361509	1.0765712780033	1.86240427767088	0.0128590662611516
SELL	0.619505733704698	0.434814714917259	0.882645736048808	0.00802290940563293
PHLDA1	0.779596727785956	0.557582713888141	1.09001058109649	0.145403060373322
BUB1	1.29943807940917	0.853698863619275	1.97790976909585	0.221703739744334
ITGAM	0.553198530190933	0.367647755799388	0.832396251515262	0.00451226948498994
C1QA	0.825817508923487	0.685468190009122	0.99490329089599	0.0440379893057913
SERPINE1	0.781645707285164	0.604315600962159	1.01101148265008	0.060580496176694
WIF1	1.2740596443686	1.05091623313943	1.54458359878933	0.0136827017638897
EPHB3	0.679499441407752	0.480770204180135	0.960374596551431	0.0285955590561914
CTSZ	0.873245512804966	0.687426932151755	1.10929276984695	0.266871695189248
EDIL3	0.572858727885598	0.419472334816502	0.782333171645902	0.000458681495143746
FAS	0.635701485268083	0.410489659152869	0.984473955339153	0.0423479509262331
IBTK	1.31506857559494	0.884068816210168	1.9561886210747	0.176439294773843
CMKLR1	0.631773108544916	0.421505553994692	0.946932387717794	0.0261455481501402
IFI35	0.780901638682526	0.578489171369628	1.0541379155867	0.106192680742278
HCST	0.803208801651061	0.624548117584669	1.0329778617294	0.0877852952290621
MRPL51	1.30945099021345	0.892126138458797	1.92199490840295	0.168520075853101
IFI44L	0.805817801593423	0.627332611440934	1.0350846066704	0.0910218231555428
CCL5	0.850966615563813	0.669140787111517	1.08220003137164	0.188221997790868
MAPK7	0.660840348627419	0.416114327411009	1.04949514497889	0.0792141332620297
ANGPTL2	0.857522395764504	0.698677609674328	1.05248064208106	0.141401811677867
FCGRT	0.701973119264013	0.505142622359079	0.975499271607627	0.035055518576739
IFITM3	0.678824580381397	0.486518600003436	0.947143256037332	0.0226369666198727
RUNX1	0.699516922408966	0.469126073587013	1.04305420714535	0.0795731056993905
HAPLN3	0.99171717883579	0.728163443482334	1.35066237065481	0.957914319935751
TCEA3	1.7079938621031	1.1881582818121	2.45526465424512	0.00383952410766369
SLC8A3	1.33333162757053	1.0618525886119	1.67421848206244	0.0132628780982549
FUCA1	0.606748245271196	0.42907407123679	0.85799505917129	0.00470848210031443
EPHB2	0.682344221442655	0.488165163795892	0.953762519463298	0.025284024443263
TLR4	0.577229745743524	0.391818658460487	0.850378541645521	0.00543836075702989
CRISPLD2	0.872112411313307	0.694280094104323	1.09549454813035	0.239564914142477
TNFRSF14	0.816594020877395	0.560195438202843	1.19034492153658	0.291994653140131
CSF1R	0.81907019428044	0.679148930890004	0.98781865456143	0.0367801650133378
JAKMIP2	1.31810893545651	0.921612220280432	1.88518677107126	0.130319911040687
VAMP5	0.826442074380312	0.613651551948328	1.11302008466776	0.209475962848497
RAI14	0.560853536116975	0.374216479894545	0.840574121865393	0.00509122474191572
MATN3	0.704291184133486	0.49332104783316	1.00548329374323	0.0536240920201094
DMRT3	1.59414976003367	1.1868121697733	2.14129372965634	0.00195088211450849
CD48	0.642803499797364	0.438053545515339	0.943255324792869	0.023912917720926
CFD	0.757151636038648	0.598462199645958	0.957919481456214	0.0204373638735838
NPAS1	1.32847237503818	0.969895501986623	1.81961752335657	0.0768055839183614
C1orf198	1.63609622832174	1.11280664682943	2.40545909386441	0.0122973881535307
ARL4C	0.696180590460685	0.49123816986079	0.986624094523307	0.0417846472717947
LTB	0.582048841073571	0.360918098685668	0.938664075392182	0.0264487575370711
PODN	0.700774722131326	0.510770713618054	0.961459218559391	0.0275571597857011
MSR1	0.592148773339544	0.395657573532381	0.886221301508411	0.01086200828141
RASSF4	0.703793550066705	0.47170039540142	1.05008468499156	0.0853260121106782
MET	1.11433232049463	0.810528749805067	1.5320079895964	0.50506378186481
ITGB2	0.866601786118217	0.679649704901403	1.10497900651959	0.248171543148382
LYPD1	1.15863756148146	0.823955319825837	1.62926431394299	0.397214351009772
LAYN	0.8461500055976	0.625706073109435	1.14425904229253	0.277982405010121
NES	1.34902402255936	1.0487576027231	1.73525875637702	0.0197766518675055
CD300C	0.821975238000962	0.59027074796299	1.14463285571641	0.245887056859244
TGFB2	0.549704310632327	0.354660966017374	0.852010393252466	0.00744452559207835
CREG1	0.837835254967177	0.609057913353635	1.15254707159241	0.276855696218323
ERGIC2	1.12949690869202	0.768852014099017	1.65930926023499	0.534916653956382
SLC7A8	0.627707704520661	0.463183825157029	0.850670815590371	0.00267466477219369
GMNN	1.17309600052284	0.787540624605359	1.74740728725237	0.432322444257428
DNM1	0.625066943686034	0.439836620648763	0.888304124182978	0.00878072630461831
ARHGDIB	0.672371988294907	0.494960437160644	0.91337419458622	0.0110948818452077
DENND2C	1.58291425271944	1.04886167436393	2.38889225596105	0.028731609215472
DLX3	1.19505176846734	0.995587116245901	1.4344789180299	0.0558126068326142
CD300A	0.782255724006779	0.536952611292404	1.13962387903937	0.200837478393239
MAOB	1.41349300041129	1.01972779649729	1.95930960112552	0.0377807162290698
HLA-DMB	0.755457413895914	0.570918667727459	0.999644846930713	0.0497101429965754
RENBP	0.627280970051375	0.466662932918023	0.843181207747038	0.00200003082579929
GAL	1.63805062212839	1.30735565432626	2.05239471889383	1.79176443783472e-05
TGFBR2	0.628103563391127	0.428190313699566	0.921352197194815	0.0173599193932084
KIF7	1.24012215093843	0.914436535222181	1.68180391969409	0.16619951028218
JAG2	1.66187642749922	1.23795862330293	2.23095764938319	0.000723033815350246
OPN3	1.29280899416445	1.06724854839709	1.56604110439196	0.00865794369828882
GIMAP4	0.802613381186524	0.61592594517524	1.04588586453585	0.103561760485987
C5AR1	0.633119842982354	0.436482919575386	0.918342316734733	0.0160011948275243
STEAP1	0.784569749327336	0.559651077882727	1.09988118648553	0.159242638846267
APBB1IP	0.635058654109819	0.465313096103139	0.866727151110273	0.00421847549033711
IFITM1	0.877714695686118	0.706585020098082	1.09029071535714	0.23849715880414
FCGR1A	0.618171763652194	0.396000690581079	0.964989047913348	0.0342762062456997
GZMA	0.804660549858687	0.642458603203463	1.00781372880741	0.0584644587375089
PHLDA3	0.699971952168502	0.499251656959297	0.981390300848874	0.0385540124374025
TRPV2	0.741021757753418	0.575958050737522	0.953391040824619	0.0197428864463526
COL6A3	0.918636584717239	0.741597122334773	1.13794019605163	0.437191591946071
TSC22D3	0.677128829285889	0.46279128456711	0.990734844712897	0.0446538433220362
MMP19	0.737795366570104	0.504228621109875	1.07955395656467	0.117394179771027
F8A1	0.833829254677351	0.570302929681774	1.21912616921632	0.348422950243263
IGFBP6	0.88063604862946	0.682315075637289	1.13660078435372	0.328863551217071
CCL2	0.793618182050524	0.606299022140942	1.03881054707485	0.0924193203856061
SEC24D	1.398835067742	0.999065381206091	1.95857006313496	0.0506398809517328
NFATC4	0.896557344563268	0.629799489058113	1.27630315053522	0.544516684528541
EPS8	0.490066422342311	0.31101652381643	0.772194015161538	0.00210987956302465
ATAD2	1.46525859980416	1.05770831309748	2.02984389714463	0.0215988585118341
LOXL3	0.71550728810971	0.46575138575544	1.09919303515917	0.126458663457861
NINJ2	0.89412306745957	0.680561258061426	1.17470110191191	0.421585264547349
LGI2	0.694158819743741	0.458391729939524	1.05118926794686	0.084675694735703
CD163	0.756728605524737	0.590366888865874	0.969970019015601	0.0277588984053275
IRF1	0.815661482371399	0.558549881013622	1.19112665930025	0.291579225171211
HMOX1	0.763920567112899	0.611247293128976	0.954727553672711	0.017922060693361
COL8A2	0.816602730861339	0.69205790905856	0.963561013206729	0.0164128615932499
HSD3B7	0.77149009741902	0.554156149510258	1.07406002972559	0.124354137546116
GAS6	0.68604727420543	0.489086968274608	0.962325502364311	0.0290813673318048
PSMB10	0.664196071832058	0.446035940946354	0.98906025577476	0.043998010957268
DPT	0.965756363218703	0.832283276635283	1.12063449943153	0.64613134639834
INHBA	0.789468035695511	0.538255201504257	1.15792616149943	0.226413771713371
CITED4	2.07657948285706	1.43561399780439	3.00371991023902	0.000104495174837423
PREX1	1.28049833311723	0.873008804823343	1.87818951201505	0.205843082078558
GADD45GIP1	2.13364323755126	1.42750813579912	3.18907707142402	0.00021924452165904
TWIST1	0.814971571515964	0.588982879309814	1.12767057534423	0.216900598384746
CTSS	0.72604191192795	0.547853998026253	0.96218492477029	0.0258627007422286
CD109	0.942082595452373	0.68508792019934	1.29548279934061	0.713549437735482
TNFRSF21	0.724734543093214	0.531874203301473	0.987527040590117	0.0414027381531791
CEBPA	0.582879397480874	0.406955833103168	0.83485323067365	0.00323324509859249
MX1	0.836944471498395	0.662669427620471	1.0570520068913	0.135122463891122
ME1	1.42504775698558	0.999787128027538	2.03119349385512	0.0501377766771328
TRIM22	0.795182588825154	0.569888200107297	1.10954280059075	0.17753280338739
C1QB	0.846741809921309	0.708266473898346	1.01229088075079	0.0678672762789496
CSF1	0.758704781912692	0.578646564643421	0.994791952928827	0.045744876489784
RHPN2	1.57103260721319	1.10432817118885	2.23497282539666	0.0120135201882543
DMP1	1.20460285548925	0.994939178372574	1.45844898964213	0.056396266775605
GPSM3	0.617272977026462	0.438940536326291	0.868058191563039	0.00554792883656844
SUSD4	1.62187707393199	1.16731049178786	2.25345806574336	0.00395273249027346
PDGFD	1.3286214412167	1.04612714526509	1.68739998961926	0.0198219849481923
RNASE1	0.803846781724695	0.620984013106289	1.04055762282329	0.0973048569146289
HLA-DPA1	0.867135588663896	0.718270172657842	1.04685417514291	0.137947629168847
AMPH	0.819998590265499	0.600768842799959	1.11922862860799	0.211188502284629
PDGFC	1.18019034002493	0.891085642615762	1.56309244821798	0.247836242837159
MAPK13	0.730313216924002	0.516066433499855	1.03350530123955	0.0760723256609655
S100A9	0.74135626543211	0.575093993772069	0.955685710940106	0.0208997569613912
MXRA5	0.805166006565981	0.660970413571158	0.980818936549291	0.0313721598206896
LRRC15	0.904689528953958	0.754144761485052	1.08528652004057	0.280757514011173
USP49	1.15533960709046	0.83981014348079	1.58941829659203	0.374947324204948
PTGFR	0.854143267064653	0.666807517581961	1.09410992143202	0.212032464754534
CHI3L2	0.916617918459264	0.601434706407843	1.39697360243599	0.685499425026212
PLXDC1	0.853012811998485	0.615617971779438	1.18195194225788	0.33938367370594
ICAM1	0.894525368776237	0.638703539547732	1.25281227649196	0.516637702728142
RNASE2	0.495547421188129	0.299013325548034	0.821258538214398	0.00645046199993321
MSI1	1.09861891002338	0.808857765524986	1.49218263198299	0.547134642473413
COL11A2	1.24998810503227	1.07476116908394	1.45378369415217	0.00378465682475043
ISLR	0.789871177726826	0.669104463382182	0.9324350853227	0.00533164045983935
ELOVL5	1.24050110964125	0.88242399175878	1.74388164577672	0.214909279756193
SQLE	1.69176696808496	1.21587200657959	2.35392825792145	0.00180992880815747
SLC2A3	0.992331425509323	0.774295701715761	1.27176433482883	0.951507656582428
SDC1	0.688579838125024	0.507758613797645	0.933794485387581	0.0163643145482306
CD55	1.46019037281755	1.05213102245537	2.02651179307803	0.023582895201879
LIF	0.799081286018436	0.576297347225442	1.10798861861686	0.178618241313731
EGFR	0.585801756767759	0.400590752963914	0.85664408300285	0.00581636219016205
SBDS	1.28609396190243	0.925517070116287	1.78714983466926	0.133908050970293
IMPA2	0.880285605007485	0.626676153036785	1.23652821737084	0.462074880817255
TMTC2	1.33689333415998	0.994464868047026	1.79723170153947	0.0544550933243246
TAP1	0.783251777822948	0.560396259360755	1.09473133914671	0.152680220796302
MMP11	0.899842051861861	0.728684335921056	1.11120231132111	0.326880815609192
AOC3	1.70507022908484	1.20433100844476	2.41400783150622	0.00262919701235727
LAT2	0.632986635239638	0.440138691939769	0.910331419912588	0.0136359789175874
UST	1.24090050551265	0.920488851981924	1.6728437951922	0.156685751053814
BCL3	0.887156081708886	0.616796587420853	1.27602183501713	0.518518374443828
GZMH	0.733048815996898	0.472033566616069	1.13839481900981	0.166728448358216
CXCL12	0.713353089623181	0.533878092015809	0.953162600386062	0.0223491383900284
LMOD3	1.09597713312568	0.831873088765796	1.44392923939454	0.514745309738108
LLGL1	0.721241709827787	0.509775248394022	1.02042930808056	0.0649303719550113
KAZALD1	1.34016937100339	1.06529380976617	1.68597050551702	0.0124183821774407
RAC2	0.877458173039859	0.723806919790521	1.06372683706488	0.183198259877945
MME	0.779562653075676	0.595715203644417	1.02014843057981	0.0695848463991569
HIST1H1C	1.12599875938817	0.895981986910256	1.41506550875637	0.308737711669092
C1orf162	0.718935487608131	0.527240037054498	0.980328121949729	0.0370210824705699
SRPX	0.912790154683857	0.754640778956554	1.10408274999375	0.34722575774385
TAGLN	0.735567107391178	0.569296712132103	0.950398900863973	0.0188192496892784
SEMA3B	1.40292738700266	1.10786171347915	1.77658026200862	0.00495126929608702
BAIAP2L1	0.584957326961994	0.404620708973075	0.845668713385827	0.00435380554209801
GEM	0.839438427104875	0.623476975405083	1.13020512496469	0.248758116499762
COCH	1.29362965580559	1.07441582892424	1.55756983593146	0.00657502485501828
FGL2	0.765744354469816	0.573342859251729	1.02271164093272	0.0706296596988239
ITK	1.44931101605499	1.1237907601686	1.86912234528715	0.00424740620987161
BAMBI	1.36786047405551	1.11189047286203	1.68275771953264	0.00304360727087815
IGFBP7	0.773028742160582	0.55216558889904	1.08223592382472	0.133715369659796
NKG7	0.767233273637213	0.572309398284573	1.02854661821118	0.0764355055081227
GPNMB	0.841392082038393	0.689601821134049	1.02659333838866	0.088869208057085
CD2	0.667930579106406	0.462313080030266	0.964998131734045	0.0315746620329698
APOL1	0.696118528598289	0.514766779257374	0.941360292435588	0.0186527434292859
MPEG1	0.741519501146318	0.542198695933987	1.01411378283217	0.0611758185366466
HLA-DQB1	0.793019556208376	0.636675499698195	0.987755955470314	0.0384594036308809
TSPYL5	1.1419882308954	0.92777443222471	1.40566184430887	0.210326659746602
GBP1	0.664782266014183	0.511413844937274	0.864144499766438	0.00228001547668564
SEMA7A	0.782176811273079	0.547705808537947	1.11702405663082	0.176610627453642
MS4A6A	0.791566484149902	0.617094790949053	1.0153666957159	0.065779515133433
SOST	1.16296589099609	1.04837730000494	1.29007911904802	0.00433598789835407
GZMB	0.780380764820238	0.560035033016416	1.08742150436787	0.142956087444
CD248	0.875115074749289	0.717179637325883	1.06783064408934	0.188956447549481
PDGFRL	0.953666108294905	0.780985428810696	1.1645275475822	0.641584179076451
PDGFRB	0.916342832334592	0.682992440641379	1.22941944362145	0.56015892874785
CST7	0.893020199374684	0.677763961740475	1.17664131100049	0.421374132346246
LYZ	0.808423906470369	0.663952911482741	0.984330667506683	0.0342434842186954
SYTL2	1.44895924081893	1.04192433111034	2.0150051389214	0.0275206935887828
ZIC2	1.14858385658061	0.899013462896109	1.46743617314444	0.267742476934038
G0S2	0.910573492755911	0.672337358961299	1.23322625860127	0.544947836361882
ARHGEF19	0.784933509110137	0.562567542812372	1.0951940288696	0.154185466150059
EFHD1	1.19195791358613	0.982217339637316	1.44648603768817	0.0753611739899574
WISP2	1.02228424104787	0.791707935518807	1.32001338196765	0.865796685609196
ZNF469	0.700419542317783	0.475578013902483	1.03156058715794	0.0714422507737608
MSX2	1.16889197564001	0.923841061943925	1.47894319380074	0.19358390316686
C3	0.830848019045704	0.637307003110727	1.08316467163038	0.170828107594215
REEP1	1.24310679744091	0.95033057725233	1.62608101521024	0.112249963025461
CLEC2B	0.712585658571973	0.483924974957228	1.04929141309008	0.0861133580615521
OSCAR	0.825053521091399	0.651352306275098	1.04507699766679	0.110844082192122
TM4SF1	0.719569973967237	0.519978851974025	0.995773088596832	0.0470866877272807
TNFSF13B	0.76172687936037	0.548182947526514	1.05845656337572	0.104911422601357
LCP1	0.812874545018118	0.640858972144008	1.0310615200218	0.0876709016756712
COL16A1	0.854815897516595	0.689222871696745	1.06019438508798	0.153320071624663
IL2RB	0.872517589987666	0.623793816746455	1.22041438116293	0.425725457340139
ARSI	0.92004997685351	0.623966819782774	1.35662976470903	0.67407249072229
CDC5L	1.16591789312014	0.852782974968689	1.59403338645171	0.336053716200891
HIST3H2A	1.40387134179152	1.09154224277881	1.80556891622095	0.00823722069088585
IFITM2	0.84235859423135	0.65624082366614	1.08126159739859	0.178090480996503
ANPEP	0.893520943507879	0.727858336306185	1.09688882666222	0.281893708282405
IRX5	1.46856650470625	1.11229839652702	1.93894694578276	0.00671429238152942
MRGPRF	0.820795144496433	0.646075404728356	1.04276476754626	0.105863630381341
CYBB	0.785468784232214	0.617385089391136	0.999313429502611	0.0493501001353143
TNFRSF12A	0.739991153964738	0.557020463800789	0.98306425622076	0.0377251757889891
GRN	0.643250337957596	0.45937634068152	0.900723351726606	0.0102090795108729
TSPAN7	0.762827283084279	0.588073570311006	0.989511335307926	0.0414107565409592
HAPLN1	0.88231426315962	0.749218641992611	1.03905377595047	0.133416500142572
PAM	0.833732710598008	0.594138309279367	1.16994683201661	0.292818196769084
SLAMF8	0.75400426790446	0.542118617592559	1.04870487300885	0.0934562093592996
OAS2	0.915099301298295	0.679815758927337	1.23181423825471	0.558491191822811
FABP5	1.26898817659788	0.973295453608547	1.65451403926199	0.0784100850055837
MFAP4	0.878511906744222	0.771344427201002	1.00056880308575	0.0510098375306951
ADAM8	0.838302757443552	0.59640186272797	1.17831877640865	0.309939327700394
ITM2B	1.25969368970827	0.911449747047981	1.74099361707025	0.16200273291227
SLC37A2	0.861706486501502	0.716752751286268	1.03597519164903	0.113224525470702
KCNG1	1.47646779638032	1.03895051668039	2.09823001071646	0.0297754673515433
GJA1	1.15370026376935	0.892549463961575	1.49126110357371	0.274892473700346
SNAI2	0.746016395288786	0.564364960297454	0.986135747595571	0.0395877381195765
APCDD1	1.25002140766151	1.04183066653898	1.49981524809878	0.0163577702498199
SLC36A2	1.36655332072789	1.10813803844914	1.68523046190706	0.00349936681593361
TTYH3	0.783027688910521	0.561323227176769	1.09229821948463	0.149826878284159
ALDH1A1	0.704553001760146	0.524615830775829	0.946206544234737	0.0199405355354481
C1QTNF6	1.01122418091447	0.714527542622436	1.43111956232382	0.949773757855844
HLA-DQA1	0.854779735020811	0.695192818683281	1.0510010687195	0.13670136890654
CFH	0.635640116230741	0.460075832589087	0.878199480916212	0.00600520844225015
SEMA3A	0.80263124880096	0.59437073784672	1.08386379162213	0.151424928288566
CA3	1.12180085278367	0.991303775308557	1.26947680887673	0.0685248089450326
SP6	1.205626293555	0.95803894488448	1.51719798811148	0.110833561393473
MLC1	1.33230917842818	1.07562995890965	1.65024015203454	0.00859715880384084
NCAM1	1.39008900315709	1.04541670706856	1.84839923030956	0.023484218374321
TNFSF10	0.849344447811093	0.650438048247736	1.10907717187045	0.230341842396721
EGFL6	0.939676257380285	0.819928876832563	1.07691227084875	0.371005684905267
BOK	1.25099083007489	0.950814844606265	1.64593355458131	0.109670263197383
A2M	1.14171944984884	0.915211099939978	1.4242870330666	0.240121553836457
HLA-DPB1	0.798137954768964	0.62482911294207	1.0195174674933	0.0710422956606369
NPTX2	1.15332442590177	0.983346504040529	1.35268415143197	0.0795119195121516
C1QTNF3	0.896637766574193	0.748521721723118	1.07406273073334	0.236269833104607
ACTR3	1.12214950561188	0.812389592234294	1.55001925797916	0.484385260797955
MEOX2	1.20905090427618	0.950388123944288	1.53811274815208	0.122187670046942
IBSP	1.17823646864593	1.03128513201276	1.34612740255239	0.0158127657600492
SMAD6	1.34460640169023	1.0086164918079	1.79252113181853	0.043544536078317
RPRM	1.08211071420908	0.805168349292259	1.4543090259762	0.60083367909756
IGF2BP2	1.26860348694698	1.01441631959808	1.58648355315468	0.0370306427932963
UCHL1	1.06167895408371	0.896198947631782	1.25771426592591	0.488746896917602
COMP	0.97197593271667	0.85893335238988	1.09989583144236	0.65228705850851
CA12	1.06098339128703	0.876467498163784	1.28434398188782	0.543663524520588
CCL13	0.94326405792623	0.737055758264449	1.20716387193087	0.642593179742298
BGLAP	0.952226719836191	0.824106450332837	1.10026529413012	0.506716420929615
FGFR2	0.769130849552279	0.553305201646424	1.06914278407785	0.118264892250673
CH25H	0.91220105716826	0.700728028219794	1.18749462728482	0.494664858632544
DUSP23	0.915531253035457	0.692231908113335	1.21086223483856	0.536137458500091
TDO2	0.756096605455666	0.569327495991835	1.00413572294738	0.0534271460682838
DDIT4L	0.898253427496657	0.744497072691169	1.0837641269601	0.262628499368211
NT5M	0.849860732020064	0.615088939467103	1.17424199572736	0.324022224617118
TNC	0.826607343307834	0.651240542290574	1.04919711786857	0.117532041396385
MMP14	0.833943947361594	0.596557928203646	1.16579207896073	0.288033995765851
RERG	1.2955132324329	0.97130905358213	1.72793049670347	0.0780919372542161
TBX2	1.43130804845535	1.03676039548907	1.97600403958975	0.0293040604779205
PLAGL1	0.849632322931131	0.617800616838101	1.16845963648256	0.316185913081733
MYL9	0.841374226632105	0.62260549010918	1.13701308531127	0.260928876495574
COL15A1	0.928287196189259	0.707453943974604	1.21805401743558	0.59136187194638
COL12A1	0.983149716261173	0.770685902437584	1.25418586421166	0.891191386355591
FMO3	0.780676837738385	0.532769566858497	1.14393982481938	0.204044068684451
AQP1	0.877028484299713	0.647826083738732	1.18732323625188	0.395878436164412
HSPA12B	0.878439217031776	0.644327930516831	1.1976129257666	0.412440153268845
CD4	0.783346619505858	0.606541381314285	1.01169012567882	0.0613570800108093
FHL1	0.82228333468687	0.605051388745516	1.1175081903467	0.21124940504188
FAM43A	1.17290545620216	0.887257815833899	1.55051574033847	0.262733995826477
PCOLCE	0.859669550550195	0.635742562043646	1.16247012590678	0.32603798921632
CNTN1	0.695855824044595	0.494626302628525	0.978951837546007	0.0373322437204943
DHCR24	1.20940375391588	0.8843852655176	1.65386907382471	0.233814229552002
NMU	1.09387044207327	0.848002132272288	1.41102539546136	0.489744046057458
CRISPLD1	0.808004637868455	0.628427337235141	1.03889734919766	0.0964326925575868
THBS2	0.927845769530211	0.786025338611718	1.09525447812615	0.376219942459537
TGM2	0.776216012692712	0.574190749299433	1.04932254498299	0.0995669080393555
GPR37	1.39101355696538	1.05958392637298	1.82611180436156	0.0174651349366058
LRIG1	0.847146719301257	0.633955479116096	1.13203148748472	0.262069090903644
SPI1	0.779551531063829	0.616244019407976	0.986136287647506	0.0378604289407824
CDO1	1.27429490897942	0.981500028349917	1.65443450651838	0.0687934271585976
PRSS35	1.21726848536022	1.01158153371644	1.4647781874857	0.0373519640826393
JUN	0.745838809221702	0.544476430772451	1.0216705405449	0.0677848889857811
OLFML1	0.876410931835779	0.677753016546628	1.13329797535238	0.314482229675789
GBP4	0.725768934654809	0.517631466181288	1.01759761707666	0.0630557136125983
FAM101A	1.09567264832258	0.856327511205172	1.40191519783437	0.467487952169802
CTSK	0.94737183075262	0.830734786336476	1.08038498021924	0.419937389203474
SDK2	1.21657357337172	0.929079246606841	1.59303015844109	0.154104997277584
S100A2	0.82174140572681	0.580834654534661	1.16256654559784	0.267404602538099
S100A8	0.640003719669367	0.463442133151478	0.883831511833526	0.00673286623174566
IFITM5	1.12796493337191	1.00226018749762	1.26943572815489	0.0457803293388464
CXADR	1.16547117756734	0.871369258246056	1.55883748810959	0.302073091196635
CXCL10	0.908092732134673	0.756999333217494	1.08934364136208	0.29912117314534
LTBP2	0.824299696078639	0.620676302686935	1.09472519897067	0.181952226290276
FBN2	1.17375484143426	0.960295566715945	1.43466290540304	0.117732881610971
SGCE	0.859646197713615	0.662952604392775	1.11469746154832	0.253930369470875
HRC	1.1709622954516	0.980858994415586	1.39791010244673	0.080786559824383
FOLR1	1.45753289247823	1.14574421371024	1.8541678912578	0.00215593640664943
SRPX2	1.04056796787355	0.814049239086508	1.33011818422624	0.75088070618433
AMBN	1.04289493960201	0.921207051818918	1.18065732660205	0.50701908660845
SMOC1	0.827289564072898	0.594863969926889	1.15052862069969	0.25986972416563
CYP26B1	0.877021216294352	0.652992271347577	1.17791013397923	0.383237519411069
BNIP3	1.57146329704556	1.20006307506987	2.05780591475787	0.00101750207284346
TPSAB1	1.10970185334777	0.872017935821289	1.41217072807531	0.397325196976796
FCGBP	0.86647479834738	0.657448099726001	1.1419586983125	0.308901712414055
HTRA3	0.814231584723221	0.630961320921532	1.05073488909368	0.11420329418521
RARRES1	1.34407616880234	1.02788195618253	1.75753717309302	0.0307009625967618
APOC1	0.808767706909654	0.651799590719051	1.00353730357257	0.053868811676896
MIA	0.774487996311226	0.540377969402526	1.11002241096799	0.16405055017845
CD84	0.833365818442366	0.667926833607637	1.03978243185254	0.106430757797132
THY1	0.982731889742087	0.749847098246005	1.28794519492721	0.899551477072315
CBLN2	1.13760467541859	0.917326550041254	1.41077830732801	0.240350751950159
FBN1	0.981304663991368	0.736638759989604	1.30723347164735	0.89737496661199
TSPAN18	0.759942785097323	0.564098576837645	1.02378034679512	0.0710125410768126
PRRX1	0.895699220357949	0.686970799846756	1.1678474449406	0.415803556749054
RGS10	0.91581040527622	0.724826785884655	1.15711603757654	0.461112631822944
CCR1	0.813196492106412	0.624011419918766	1.05973787284255	0.125889650053691
HS3ST3A1	0.897711790347823	0.702452171103128	1.14724744499534	0.388534907721429
PCOLCE2	1.36601223868159	1.10673022418167	1.68603820105088	0.00368128461500725
IFI27	0.923934491386182	0.77053409761861	1.10787432640726	0.393071738939023
SNX10	0.78634553447839	0.607370491596666	1.01805950099519	0.0681324376330686
MYH10	0.713987296461745	0.549442981974692	0.927808482832225	0.0117160424133453
C10orf10	1.05611779393441	0.824301639261528	1.35312698839728	0.665870707808865
RCOR2	1.3123980657376	1.02629789002841	1.67825414013479	0.030245059944284
CCDC3	1.32303656535508	1.06787671157305	1.63916464728224	0.0104456886496092
GREM1	0.869272363987978	0.679261546672755	1.11243518272835	0.2655920708244
CST3	0.883501559331646	0.724521293837262	1.07736654806557	0.221054846228761
RASD1	1.0537168068277	0.85162687648869	1.30376241009335	0.630072476674741
BST2	0.926130512008482	0.752901292977357	1.13921669848811	0.467640367614185
COL14A1	0.994205567567471	0.833711435430607	1.18559572122413	0.948417184100858
TM4SF19	0.818591160928643	0.633861294466781	1.05715792177246	0.125030212910496
GAS1	0.947402190771834	0.755410153597451	1.1881901597494	0.640051986795433
CLEC4A	0.843762793377637	0.668710449438474	1.06463963900408	0.152147170927073
COL8A1	0.932522198399825	0.716421189217863	1.21380783203496	0.603479287392939
MAMDC2	1.20093253792503	0.973566691534565	1.48139718951739	0.0873020946351113
RAMP1	1.53177100435871	1.21697817588718	1.92799053942247	0.000280184101682229
ENO2	0.982063629148413	0.781637122829686	1.23388327335919	0.876501577816265
GYG2	1.16392752453437	0.934545208715698	1.44961128657482	0.175263042093425
BMP7	1.08612837919143	0.864528190544205	1.36453023624645	0.477933420912134
OLFML3	0.804465332948091	0.64931670385456	0.996685389538725	0.0465539954793719
BAIAP2L2	1.42160162345283	1.11441150867454	1.81346940521766	0.00462506440727328
SP7	1.14187228177768	0.964522779075199	1.35183153387247	0.123432315931058
CXCL14	0.961162663314605	0.83695862911885	1.10379848323284	0.574736796259704
ASPN	0.930779098778718	0.819818041499162	1.056758557227	0.268046746638194
ADM	1.04539974002478	0.840785321420261	1.29980934324329	0.68951565374069
SMOC2	0.934343678606584	0.750392037573247	1.16338935654933	0.543792990970523
COL3A1	0.92906189376492	0.793588990288243	1.08766126169738	0.360187851002309
SLC13A5	1.21003143553122	0.971496422867805	1.5071348082287	0.0887878362676153
EEF1A2	1.10268190632013	0.955348132335797	1.27273749261741	0.181636383289688
PEG10	0.917000232086852	0.721763915368265	1.16504775002266	0.478105064463126
SPON2	1.09046877161699	0.889069454023638	1.33749071739029	0.405785450774441
ELN	0.867684344200999	0.667508097665108	1.12789061856331	0.288868336963927
PEG3	0.955807448804785	0.740606583338342	1.23354004642078	0.728376754094208
CTXN1	1.15846952806563	0.961803118042969	1.39534965345855	0.12121885571692
FXYD6	1.14798390676922	0.928952617083993	1.41865906394445	0.201365152052895
FMOD	0.983933668606272	0.839067794912565	1.15381077677743	0.8420122422338
TMEM119	1.26946270632338	0.981512268118134	1.64189039209432	0.0690959565191509
RARRES3	0.852038046609419	0.681398831409756	1.0654095654494	0.160229883441935
ACTG2	0.858174078103803	0.701051706985987	1.05051131177694	0.138241301804016
CHST13	1.1656401163608	0.94643913107349	1.43560936594887	0.149290953706781
PTN	0.856844697576023	0.729541265641291	1.00636231333505	0.0597437385906321
TCIRG1	0.884475291951809	0.711529934210596	1.09945696513971	0.268793585974897
FGFR3	1.2211331473982	0.990265743154344	1.5058242436265	0.0616957049669353
POSTN	0.936741873883515	0.784856311778133	1.11802036260473	0.469072555248843
CXCL13	0.790707462504953	0.6244891525244	1.00116757630405	0.0511436179446537
FNDC1	0.938552529093902	0.783111387632114	1.12484745309613	0.492420115034409
MATN4	0.979747708145904	0.816234069175244	1.17601752716237	0.826167377433269
PTGDS	0.955585853684066	0.816553585658927	1.11829075249756	0.571181436986774
ALPL	1.12705065241407	0.955599447138304	1.32926319381088	0.155447905602344
CA9	1.07039007761646	0.896615280482915	1.2778445150329	0.451694889425816
SLPI	0.993390756678073	0.839119627590691	1.17602444634365	0.938616365588545
NOTUM	1.20705417445839	1.00541357380566	1.44913478198082	0.0436062223281181
